# Supplementary material for: Insight into Glyproline Peptides’ Activity through the Modulation of the Inflammatory and Neurosignaling Genetic Response Following Cerebral Ischemia–Reperfusion
Source: Genes (Basel). 2022 Dec 16;13(12):2380. doi: 10.3390/genes13122380 (PMC9777888; doi:10.3390/genes13122380)
Supplement: Supplementary file 1 [file genes-13-02380-s001.zip]

Archive with 5 entries (5 files):
- Supplementary Table S1.xlsx
- Supplementary Table S2.xlsx
- Supplementary Table S3.xlsx
- Supplementary Figure S1.pptx
- Supplementary Figure S2.pptx
