# Supplementary material for: Insight into Glyproline Peptides’ Activity through the Modulation of the Inflammatory and Neurosignaling Genetic Response Following Cerebral Ischemia–Reperfusion
Source: Genes (Basel). 2022 Dec 16;13(12):2380. doi: 10.3390/genes13122380 (PMC9777888; doi:10.3390/genes13122380)
Supplement: Supplementary file 1 [file genes-13-02380-s001.zip › Supplementary Table S1.xlsx]

## Sheet: Лист1
Table S1. The characterization of the primers for real-time RT-PCR
Gene symbol	Primer (5’-3’)	RefSeq ID	Amplicon Size (bp)
Ccl3	F: ACTGCCTGCTGCTTCTCCTA	NM_013025.2	206
	R: GTTCCTGCTGCCTCTAATCTC
Chrm1	F: CTACTGGTACTCATCTCC	NM_080773	336
	R: AACGAAGGAAACCAGCCAT
Cplx2	F: GGAGGAGTGAGGAGGACGGG	XM_017600440.1	132
	R: CACCAAGCAGGGTAGATAGCAT
Fos	F: TGAAGAGGAAGAGAAACGGAGA	NM_022197.2	302
	R: ACTCTGGGGTGGTAGCCTCA
Gabra5	F: ATCGGGTACTTTGTCATCCA	NM_017295	224
	R: CAGACAGCAATGAACCAGT
Gapdh	F: ACTCTACCCACGGCAAGTTCAACG	NM_017008.4	148
	R: GTAGACTCCACGACATACTCAGCAC
Gria3	F: AAGGCTACTGTGTTGATTTA	NM_032990	312
	R: AGATTTCATAAGCCAAAGGA
Hspb1	F: GGCTACATCTCTCGGTGCTT	NM_031970.4	137
	R: GCTGATTGTGTGACTGCTTTG
Il1b	F: AAGATGAGGACCCAAGCAC	NM_031512.2	160
	R: TCAGACAGCACGAGGCATT
Il6	F: ACCACCCACAACAGACCAGTAT	NM_012589.2	242
	R: TCCAGAAGACCAGAGCAGATT
Neurod6	F: ATCCGGTCTCTTGCCAATCCTCAG	NM_00110923	145
	R: CCTCAATGATGCTCTGGACAATTTGC
Ptk2b	F: CTTACGAGCCCTATGGAGTAT	NM_017318	407
	R: ATGACATTGTGGTACACGA
Socs3	F: GGACCAAGAACCTACGCATC	NM_053565.1	188
	R: TGGCTGCTCCTGAACCTC
