# Supplementary material for: Insight into Glyproline Peptides’ Activity through the Modulation of the Inflammatory and Neurosignaling Genetic Response Following Cerebral Ischemia–Reperfusion
Source: Genes (Basel). 2022 Dec 16;13(12):2380. doi: 10.3390/genes13122380 (PMC9777888; doi:10.3390/genes13122380)
Supplement: Supplementary file 1 [file genes-13-02380-s001.zip › Supplementary Table S2.xlsx]

## Sheet: GSEA
Table S2. Analysis of the functional annotations of DEGs in IS versus IR using GSEA
Gene Set Name	Description	number of DEGs	Up	Down	p-value	FDR q-value	Up/(Up+Down), %	Down/(Up+Down), %
KEGG_CALCIUM_SIGNALING_PATHWAY	IL6-mediated signaling events	13	13	0	2.16E-8	2.17e-06	100	0
REACTOME_LONG_TERM_POTENTIATION	Validated transcriptional targets of AP1 family members Fra1 and Fra2	6	6	0	6.65E-8	5.3e-06	100	0
REACTOME_REGULATION_OF_INSULIN_SECRETION	Interferon Signaling	8	8	0	8.81E-7	4.85e-05	100	0
REACTOME_RAS_ACTIVATION_UPON_CA2_INFLUX_THROUGH_NMDA_RECEPTOR	Direct p53 effectors	5	5	0	1.1E-6	5.76e-05	100	0
REACTOME_UNBLOCKING_OF_NMDA_RECEPTORS_GLUTAMATE_BINDING_AND_ACTIVATION	Regulation of TLR by endogenous ligand	5	5	0	1.43E-6	6.88e-05	100	0
REACTOME_AMINE_LIGAND_BINDING_RECEPTORS	Gap junction	6	6	0	2.96E-6	0.000116	100	0
REACTOME_CREB1_PHOSPHORYLATION_THROUGH_NMDA_RECEPTOR_MEDIATED_ACTIVATION_OF_RAS_SIGNALING	Calcium signaling in the CD4+ TCR pathway	5	5	0	6.53E-6	0.000229	100	0
REACTOME_INTEGRATION_OF_ENERGY_METABOLISM	Intracellular signaling by second messengers	8	8	0	1.03E-5	0.00034	100	0
BIOCARTA_CK1_PATHWAY	Cadmium induces DNA synthesis and proliferation in macrophages	4	4	0	1.39E-5	0.000423	100	0
REACTOME_CGMP_EFFECTS	Regulation of ck1/cdk5 by type 1 glutamate receptors	4	4	0	1.39E-5	0.000423	100	0
REACTOME_PROTEIN_PROTEIN_INTERACTIONS_AT_SYNAPSES	Jak-STAT signaling pathway	7	7	0	2.16E-5	0.000624	100	0
REACTOME_NEGATIVE_REGULATION_OF_NMDA_RECEPTOR_MEDIATED_NEURONAL_TRANSMISSION	Cell-Cell communication	4	4	0	4.41E-5	0.00114	100	0
REACTOME_NITRIC_OXIDE_STIMULATES_GUANYLATE_CYCLASE	Diseases associated with O-glycosylation of proteins	4	4	0	5.35E-5	0.00131	100	0
REACTOME_G_ALPHA_S_SIGNALLING_EVENTS	Chemokine signaling pathway	11	10	1	3.75E-7	2.22e-05	90.9091	9.09091
REACTOME_NEURONAL_SYSTEM	Cytokine Signaling in Immune system	27	24	3	7E-15	5.39e-12	88.8889	11.1111
REACTOME_OPIOID_SIGNALLING	Hematopoietic cell lineage	9	8	1	2.26E-7	1.58e-05	88.8889	11.1111
REACTOME_ACTIVATION_OF_NMDA_RECEPTORS_AND_POSTSYNAPTIC_EVENTS	Platelet activation, signaling and aggregation	9	8	1	3.3E-7	2.06e-05	88.8889	11.1111
KEGG_GAP_JUNCTION	Endothelins	8	7	1	2.64E-6	0.000105	87.5	12.5
REACTOME_TRANSMISSION_ACROSS_CHEMICAL_SYNAPSES	Extracellular matrix organization	20	17	3	2.63E-12	6.08e-10	85	15
REACTOME_G_PROTEIN_MEDIATED_EVENTS	O-linked glycosylation	6	5	1	1.32E-5	0.000419	83.3333	16.6667
REACTOME_NEUROTRANSMITTER_RECEPTORS_AND_POSTSYNAPTIC_SIGNAL_TRANSMISSION	G alpha (i) signalling events	17	14	3	1.97E-11	3.49e-09	82.3529	17.6471
REACTOME_DAG_AND_IP3_SIGNALING	Negative regulation of NMDA receptor-mediated neuronal transmission	5	4	1	4.5E-5	0.00114	80	20
REACTOME_ASSEMBLY_AND_CELL_SURFACE_PRESENTATION_OF_NMDA_RECEPTORS	ESR-mediated signaling	5	4	1	6.37E-5	0.00152	80	20
REACTOME_ADORA2B_MEDIATED_ANTI_INFLAMMATORY_CYTOKINES_PRODUCTION	Diseases associated with glycosaminoglycan metabolism	8	6	2	4.66E-5	0.00117	75	25
REACTOME_SIGNALING_BY_GPCR	Description	43	31	12	7.02E-22	1.62e-18	72.093	27.907
REACTOME_SIGNALING_BY_NOTCH1	Toll-like receptor signaling pathway	7	5	2	7.41E-6	0.000252	71.4286	28.5714
KEGG_NEUROACTIVE_LIGAND_RECEPTOR_INTERACTION	Transmission across Chemical Synapses	20	14	6	3.02E-12	6.33e-10	70	30
REACTOME_G_ALPHA_I_SIGNALLING_EVENTS	Neuroactive ligand-receptor interaction	21	14	7	5.25E-12	1.01e-09	66.6667	33.3333
REACTOME_SIGNALING_BY_NOTCH1_PEST_DOMAIN_MUTANTS_IN_CANCER	IL2-mediated signaling events	6	4	2	2.01E-5	0.000595	66.6667	33.3333
REACTOME_GPCR_LIGAND_BINDING	Neutrophil degranulation	26	17	9	8.34E-13	2.75e-10	65.3846	34.6154
REACTOME_G_ALPHA_Q_SIGNALLING_EVENTS	MAPK family signaling cascades	14	9	5	2.82E-8	2.5e-06	64.2857	35.7143
REACTOME_CLASS_A_1_RHODOPSIN_LIKE_RECEPTORS	Leishmania infection	18	11	7	4.75E-9	6.1e-07	61.1111	38.8889
KEGG_GNRH_SIGNALING_PATHWAY	G alpha (s) signalling events	9	5	4	6.1E-7	3.52e-05	55.5556	44.4444
REACTOME_INTRACELLULAR_SIGNALING_BY_SECOND_MESSENGERS	Signaling by NOTCH1	13	7	6	1.03E-5	0.00034	53.8462	46.1538
REACTOME_MAPK_FAMILY_SIGNALING_CASCADES	AP-1 transcription factor network	17	9	8	2.47E-8	2.28e-06	52.9412	47.0588
REACTOME_ANTI_INFLAMMATORY_RESPONSE_FAVOURING_LEISHMANIA_PARASITE_INFECTION	G alpha (q) signalling events	14	7	7	4.2E-8	3.59e-06	50	50
REACTOME_PLATELET_ACTIVATION_SIGNALING_AND_AGGREGATION	Beta1 integrin cell surface interactions	14	7	7	2.91E-7	1.92e-05	50	50
PID_ERBB4_PATHWAY	ECM-receptor interaction	6	3	3	1.61E-6	7.15e-05	50	50
KEGG_PATHWAYS_IN_CANCER	Glycosaminoglycan metabolism	14	7	7	3.88E-6	0.000144	50	50
REACTOME_DISEASES_OF_SIGNAL_TRANSDUCTION_BY_GROWTH_FACTOR_RECEPTORS_AND_SECOND_MESSENGERS	p53 signaling pathway	16	8	8	5.53E-6	0.000199	50	50
REACTOME_TRANSPORT_OF_SMALL_MOLECULES	TSP-1 Induced Apoptosis in Microvascular Endothelial Cell	20	10	10	3.17E-5	0.00087	50	50
REACTOME_CELL_CELL_COMMUNICATION	Collagen degradation	8	4	4	3.96E-5	0.00104	50	50
REACTOME_SIGNALING_BY_RECEPTOR_TYROSINE_KINASES	Cytokine-cytokine receptor interaction	22	10	12	9.17E-9	1.06e-06	45.4545	54.5455
PID_ENDOTHELIN_PATHWAY	Infectious disease	7	3	4	2.49E-6	0.000101	42.8571	57.1429
KEGG_CHEMOKINE_SIGNALING_PATHWAY	Interferon gamma signaling	12	5	7	3.45E-7	2.1e-05	41.6667	58.3333
REACTOME_LEISHMANIA_INFECTION	MAPK signaling pathway	19	7	12	2.16E-10	3.12e-08	36.8421	63.1579
REACTOME_HEMOSTASIS	Neurotransmitter receptors and postsynaptic signal transmission	28	10	18	1.51E-10	2.38e-08	35.7143	64.2857
REACTOME_EXTRACELLULAR_MATRIX_ORGANIZATION	Signaling by Interleukins	21	7	14	2.2E-12	5.65e-10	33.3333	66.6667
REACTOME_GLYCOSAMINOGLYCAN_METABOLISM	LPA receptor mediated events	9	3	6	3.41E-6	0.000129	33.3333	66.6667
REACTOME_SIGNALING_BY_NUCLEAR_RECEPTORS	Diseases of metabolism	12	4	8	3.54E-5	0.000941	33.3333	66.6667
REACTOME_COLLAGEN_DEGRADATION	Signaling by Nuclear Receptors	6	2	4	3.55E-5	0.000941	33.3333	66.6667
REACTOME_ATORVASTATIN_ADME	Adaptive Immune System	3	1	2	7.08E-5	0.00161	33.3333	66.6667
REACTOME_INFECTIOUS_DISEASE	IL12-mediated signaling events	28	9	19	2.44E-6	0.0001	32.1429	67.8571
PID_P53_DOWNSTREAM_PATHWAY	Regulation of insulin secretion	10	3	7	9.28E-7	4.98e-05	30	70
REACTOME_ESR_MEDIATED_SIGNALING	Cellular response to heat stress	10	3	7	6.19E-5	0.00149	30	70
PID_LYSOPHOSPHOLIPID_PATHWAY	Amine ligand-binding receptors	7	2	5	3.09E-6	0.000119	28.5714	71.4286
REACTOME_DEGRADATION_OF_THE_EXTRACELLULAR_MATRIX	Long-term potentiation	11	3	8	1.25E-7	9.65e-06	27.2727	72.7273
KEGG_ECM_RECEPTOR_INTERACTION	Cellular responses to stimuli	8	2	6	1.56E-6	7.15e-05	25	75
REACTOME_INTEGRIN_CELL_SURFACE_INTERACTIONS	HSF1-dependent transactivation	8	2	6	1.71E-6	7.43e-05	25	75
REACTOME_O_LINKED_GLYCOSYLATION	Diseases of Immune System	8	2	6	1.26E-5	0.000404	25	75
BIOCARTA_CDMAC_PATHWAY	G-protein mediated events	4	1	3	1.39E-5	0.000423	25	75
REACTOME_ADAPTIVE_IMMUNE_SYSTEM	Assembly and cell surface presentation of NMDA receptors	21	5	16	6.44E-5	0.00152	23.8095	76.1905
KEGG_MAPK_SIGNALING_PATHWAY	Hemostasis	18	4	14	1.55E-10	2.38e-08	22.2222	77.7778
PID_AP1_PATHWAY	Calcium signaling pathway	9	2	7	2.47E-8	2.28e-06	22.2222	77.7778
BIOCARTA_P53HYPOXIA_PATHWAY	Glucocorticoid receptor regulatory network	5	1	4	1.43E-6	6.88e-05	20	80
PID_TCR_CALCIUM_PATHWAY	Diseases of signal transduction by growth factor receptors and second messengers	5	1	4	6.53E-6	0.000229	20	80
REACTOME_DISEASES_ASSOCIATED_WITH_GLYCOSAMINOGLYCAN_METABOLISM	DAG and IP3 signaling	5	1	4	4.5E-5	0.00114	20	80
REACTOME_DISEASES_OF_GLYCOSYLATION	Degradation of the extracellular matrix	11	2	9	1.56E-7	1.16e-05	18.1818	81.8182
REACTOME_DISEASES_OF_METABOLISM	Transport of small molecules	11	2	9	3.46E-5	0.00094	18.1818	81.8182
REACTOME_INTERFERON_SIGNALING	GnRH signaling pathway	12	2	10	7.8E-7	4.39e-05	16.6667	83.3333
REACTOME_HSF1_DEPENDENT_TRANSACTIVATION	ErbB4 signaling events	6	1	5	1.61E-6	7.15e-05	16.6667	83.3333
REACTOME_O_GLYCOSYLATION_OF_TSR_DOMAIN_CONTAINING_PROTEINS	Integrin cell surface interactions	6	1	5	1.89E-6	8.07e-05	16.6667	83.3333
PID_IL2_1PATHWAY	cGMP effects	6	1	5	1.47E-5	0.000442	16.6667	83.3333
REACTOME_DISEASES_ASSOCIATED_WITH_O_GLYCOSYLATION_OF_PROTEINS	ADORA2B mediated anti-inflammatory cytokines production	6	1	5	5.01E-5	0.00124	16.6667	83.3333
PID_FRA_PATHWAY	Anti-inflammatory response favouring Leishmania parasite infection	7	1	6	5.75E-8	4.74e-06	14.2857	85.7143
REACTOME_CELLULAR_RESPONSE_TO_HEAT_STRESS	Nitric oxide stimulates guanylate cyclase	7	1	6	5.67E-5	0.00138	14.2857	85.7143
PID_INTEGRIN1_PATHWAY	Opioid Signalling	8	1	7	2.39E-7	1.62e-05	12.5	87.5
PID_REG_GR_PATHWAY	Ras activation upon Ca2+ influx through NMDA receptor	8	1	7	1.3E-6	6.65e-05	12.5	87.5
KEGG_HEMATOPOIETIC_CELL_LINEAGE	Diseases of glycosylation	9	1	8	1.69E-7	1.22e-05	11.1111	88.8889
REACTOME_INTERFERON_GAMMA_SIGNALING	Activation of NMDA receptors and postsynaptic events	9	1	8	3.3E-7	2.06e-05	11.1111	88.8889
REACTOME_CYTOKINE_SIGNALING_IN_IMMUNE_SYSTEM	Signaling by GPCR	39	4	35	6.49E-18	7.5e-15	10.2564	89.7436
REACTOME_CELLULAR_RESPONSES_TO_STIMULI	Unblocking of NMDA receptors, glutamate binding and activation	24	2	22	1.5E-6	7.06e-05	8.33333	91.6667
REACTOME_SIGNALING_BY_INTERLEUKINS	GPCR ligand binding	26	2	24	1.42E-12	4.09e-10	7.69231	92.3077
REACTOME_INNATE_IMMUNE_SYSTEM	Neuronal System	42	3	39	8.71E-14	5.03e-11	7.14286	92.8571
KEGG_CYTOKINE_CYTOKINE_RECEPTOR_INTERACTION	Class A/1 (Rhodopsin-like receptors)	16	1	15	7.9E-9	9.6e-07	6.25	93.75
REACTOME_NEUTROPHIL_DEGRANULATION	Interleukin-4 and Interleukin-13 signaling	27	1	26	2.74E-13	1.06e-10	3.7037	96.2963
REACTOME_INTERLEUKIN_4_AND_INTERLEUKIN_13_SIGNALING	Innate Immune System	15	0	15	2.47E-13	1.06e-10	0	100
KEGG_LEISHMANIA_INFECTION	Leishmania infection	10	0	10	1.89E-9	2.56e-07	0	100
REACTOME_INTERLEUKIN_10_SIGNALING	Signaling by Receptor Tyrosine Kinases	8	0	8	1.28E-8	1.41e-06	0	100
PID_IL6_7_PATHWAY	Interleukin-10 signaling	8	0	8	1.53E-8	1.61e-06	0	100
REACTOME_REGULATION_OF_TLR_BY_ENDOGENOUS_LIGAND	Hypoxia and p53 in the Cardiovascular system	5	0	5	1.43E-6	6.88e-05	0	100
PID_IL12_2PATHWAY	O-glycosylation of TSR domain-containing proteins	7	0	7	2.23E-6	9.38e-05	0	100
KEGG_P53_SIGNALING_PATHWAY	Pathways in cancer	7	0	7	4.19E-6	0.000154	0	100
KEGG_TOLL_LIKE_RECEPTOR_SIGNALING_PATHWAY	CREB1 phosphorylation through NMDA receptor-mediated activation of RAS signaling	8	0	8	6.75E-6	0.000233	0	100
REACTOME_DISEASES_OF_IMMUNE_SYSTEM	Integration of energy metabolism	5	0	5	1.1E-5	0.000359	0	100
KEGG_JAK_STAT_SIGNALING_PATHWAY	Signaling by NOTCH1 PEST Domain Mutants in Cancer	9	0	9	2.08E-5	0.000609	0	100
PID_ATF2_PATHWAY	Protein-protein interactions at synapses	6	0	6	2.22E-5	0.000632	0	100
REACTOME_IRAK4_DEFICIENCY_TLR2_4	ATF-2 transcription factor network	4	0	4	2.31E-5	0.00065	0	100
BIOCARTA_TSP1_PATHWAY	IRAK4 deficiency (TLR2/4)	3	0	3	2.99E-5	0.000832	0	100
REACTOME_CD163_MEDIATING_AN_ANTI_INFLAMMATORY_RESPONSE	Atorvastatin ADME	3	0	3	7.08E-5	0.00161	0	100
REACTOME_CD163_MEDIATING_AN_ANTI_INFLAMMATORY_RESPONSE	CD163 mediating an anti-inflammatory response	3	0	3	7.08E-5	0.00161	0	100
Associative analysis of DEGs for comparison groups was carried out according to the GSEA database. The number of up-regulated (Up) and down-regulated (Down) DEGs, as well as the P-values are shown. Functional annotations with a P-value <0.05 were selected for analysis.
The functional annotations associated with more than 80 presents of up-regulated DEGs
The functional annotations associated with more than 80 presents of down-regulated DEGs
