# Supplementary material for: Insight into Glyproline Peptides’ Activity through the Modulation of the Inflammatory and Neurosignaling Genetic Response Following Cerebral Ischemia–Reperfusion
Source: Genes (Basel). 2022 Dec 16;13(12):2380. doi: 10.3390/genes13122380 (PMC9777888; doi:10.3390/genes13122380)
Supplement: Supplementary file 1 [file genes-13-02380-s001.zip › Supplementary Table S3.xlsx]

## Sheet: GeneProf
Table S3. Analysis of the functional annotations of DEGs in IS versus IR using gProfileR
source	term_name	p.Val	number of DEGs	Up	Down	Up/(Up+Down), %	Down/(Up+Down), %
KEGG	Cocaine addiction	1.85003e-05	9	8	1	88.8889	11.1111
KEGG	cAMP signaling pathway	0.00319082	15	12	3	80	20
KEGG	Dopaminergic synapse	0.0408376	9	7	2	77.7778	22.2222
KEGG	Neuroactive ligand-receptor interaction	0.00890483	21	15	6	71.4286	28.5714
KEGG	Amphetamine addiction	6.60942e-05	10	7	3	70	30
KEGG	GnRH signaling pathway	0.034291	8	4	4	50	50
KEGG	Breast cancer	0.00859808	13	5	8	38.4615	61.5385
KEGG	MAPK signaling pathway	0.0140585	18	6	12	33.3333	66.6667
KEGG	Transcriptional misregulation in cancer	0.00739762	12	3	9	25	75
KEGG	Lipid and atherosclerosis	0.00391736	15	3	12	20	80
KEGG	Hematopoietic cell lineage	0.0407615	9	1	8	11.1111	88.8889
KEGG	Tuberculosis	0.000438358	16	1	15	6.25	93.75
KEGG	C-type lectin receptor signaling pathway	5.26071e-05	13	0	13	0	100
KEGG	Malaria	0.000348321	9	0	9	0	100
KEGG	Rheumatoid arthritis	0.000795013	11	0	11	0	100
KEGG	Leishmaniasis	0.00105145	10	0	10	0	100
KEGG	Pertussis	0.00135902	10	0	10	0	100
KEGG	IL-17 signaling pathway	0.0106544	10	0	10	0	100
KEGG	TNF signaling pathway	0.0114536	11	0	11	0	100
KEGG	Inflammatory bowel disease	0.0135797	8	0	8	0	100
KEGG	NF-kappa B signaling pathway	0.0182379	10	0	10	0	100
KEGG	Osteoclast differentiation	0.0214871	11	0	11	0	100
KEGG	Phagosome	0.0247281	13	0	13	0	100
Associative analysis of DEGs for comparison groups was carried out according to the gProfileR database. The number of up-regulated (Up) and down-regulated (Down) DEGs, as well as the P-values are shown. Functional annotations with a pval (gscs-value)<0.05 were selected for analysis.
The functional annotations associated with more than 80 presents of up-regulated DEGs
The functional annotations associated with more than 80 presents of down-regulated DEGs
